# Supplementary material for: Development of a Benzophenone-Free Red Propolis Extract and Evaluation of Its Efficacy against Colon Carcinogenesis
Source: Pharmaceuticals (Basel). 2024 Oct 8;17(10):1340. doi: 10.3390/ph17101340 (PMC11510570; doi:10.3390/ph17101340)
Supplement: Supplementary file 1 [file pharmaceuticals-17-01340-s001.zip]

Archive with 1 entries (1 files):
- pharmaceuticals-3192688-supplementary.pdf
